# Supplementary material for: Highly Luminescent and Photostable Core/Shell/Shell ZnSeS/Cu:ZnS/ZnS Quantum Dots Prepared via a Mild Aqueous Route
Source: Nanomaterials (Basel). 2022 Sep 19;12(18):3254. doi: 10.3390/nano12183254 (PMC9504198; doi:10.3390/nano12183254)
Supplement: Supplementary file 1 [file nanomaterials-12-03254-s001.zip]

Archive with 1 entries (1 files):
- nanomaterials-1894258-supplementary.pdf
